# Supplementary material for: Time-lapse confocal imaging datasets to assess structural and dynamic properties of subcellular nanostructures
Source: Sci Data. 2018 Sep 18;5:180191. doi: 10.1038/sdata.2018.191 (PMC6142892; doi:10.1038/sdata.2018.191)
Supplement: Supplementary file 1 [file sdata2018191-isa1.zip]

Archive with 3 entries (3 files):
- i_Investigation.txt
- s_Cardarelli_study.txt
- a_Cardarelli_assay.txt
