# Supplementary material for: Time-lapse confocal imaging datasets to assess structural and dynamic properties of subcellular nanostructures
Source: Sci Data. 2018 Sep 18;5:180191. doi: 10.1038/sdata.2018.191 (PMC6142892; doi:10.1038/sdata.2018.191)
Supplement: Supplementary file 1 [file sdata2018191-isa1.zip › i_Investigation.txt]

# Investigation File generated for Scientific Data with Investigation File Authoring Tool version 0.1.0 on 06/08/2018 - This metadata file is CC0
ONTOLOGY SOURCE REFERENCE
Term Source Name	BTO	ERO	IDOMAL	NCIT	OBI	MS
Term Source File	http://data.bioontology.org/ontologies/BTO	http://data.bioontology.org/ontologies/ERO	http://data.bioontology.org/ontologies/IDOMAL	http://data.bioontology.org/ontologies/NCIT	http://data.bioontology.org/ontologies/OBI	http://data.bioontology.org/ontologies/MS
Term Source Version	unknown	2013-08-02	1.3.2	17.06d	2014-08-18	4.0.1
Term Source Description	BRENDA Tissue and Enzyme Source Ontology	Eagle-I Research Resource Ontology	Malaria Ontology	National Cancer Institute Thesaurus	Ontology for Biomedical Investigations	Mass Spectrometry Ontology
INVESTIGATION
Investigation Identifier
Investigation Title
Investigation Description
Investigation Submission Date
Investigation Public Release Date
INVESTIGATION PUBLICATIONS
Investigation PubMed ID
Investigation Publication DOI
Investigation Publication Author List
Investigation Publication Title
Investigation Publication Status
Investigation Publication Status Term Accession Number
Investigation Publication Status Term Source REF
INVESTIGATION CONTACTS
Investigation Person Last Name
Investigation Person Mid Initials
Investigation Person First Name
Investigation Person Address
Investigation Person Phone
Investigation Person Fax
Investigation Person Email
Investigation Person Affiliation
Investigation Person Roles
Investigation Person Roles Term Accession Number
Investigation Person Roles Term Source REF
STUDY
Study Identifier	10.1038/sdata.2018.191
Study Title	Time-lapse confocal imaging datasets to assess structural and dynamic properties of subcellular nanostructures
Study Submission Date	01/06/2018
Study Public Release Date	18/09/2018
Study Description	http://www.nature.com/articles/sdata2018191#abstract
Study File Name	s_Cardarelli_study.txt
Comment[Subject Keywords]	///;//;//
Comment[Manuscript Licence]	CC BY-4.0
Comment[Experimental Metadata Licence]	CC0
Comment[Supplementary Information File Name]	
Comment[Supplementary Information File Type]	x-zip-compressed
Comment[Supplementary Information File URL]	http://www.nature.com/articles/sdata2018191#supplementary-information
Comment[Data Repository]	figshare
Comment[Data Record Accession]	doi:10.6084/m9.figshare.c.4070033
Comment[Data Record URI]	https://doi.org/10.6084/m9.figshare.c.4070033
STUDY DESIGN DESCRIPTORS
Study Design Type	data collection and processing objective	cellular image analysis objective
Study Design Type Term Accession Number	ERO:0100087	ERO:0100139
Study Design Type Term Source REF	ERO	ERO
STUDY PUBLICATIONS
Study PubMed ID	""
Study Publication DOI	doi:10.1038/s41598-017-13865-4
Study Publication Author List	""
Study Publication Title	Dynamic fingerprinting of sub-cellular nanostructures by image mean square displacement analysis
Study Publication Status	published
Study Publication Status Term Accession Number	
Study Publication Status Term Source REF	
STUDY FACTORS
Study Factor Name	staining technique	organelle
Study Factor Type	staining	organelle
Study Factor Type Term Accession Number	IDOMAL:0000551	GO:0043226
Study Factor Type Term Source REF	IDOMAL	IDOMAL
STUDY ASSAYS
Study Assay Measurement Type	Subcellular Process
Study Assay Measurement Type Term Accession Number	NCIT:C17710
Study Assay Measurement Type Term Source REF	NCIT
Study Assay Technology Type	confocal fluorescence microscopy
Study Assay Technology Type Term Accession Number	CHMO:0000089
Study Assay Technology Type Term Source REF	OBI
Study Assay Technology Platform	instrument; manufacturer; pixel dwell time
Study Assay File Name	a_Cardarelli_assay.txt
STUDY PROTOCOLS
Study Protocol Name	Sample preparation	Live-cell confocal imaging	imaging derived Mean Square Displacement analyses
Study Protocol Type	sample preparation	fast live imaging	image analysis
Study Protocol Type Term Accession Number	MS:1000831	ERO:0000683	ERO:0000220
Study Protocol Type Term Source REF	MS	ERO	ERO
Study Protocol Description			
Study Protocol URI	""	""	""
Study Protocol Version			
Study Protocol Parameters Name	""	instrument; manufacturer; pixel dwell time	""
Study Protocol Parameters Name Term Accession Number	""	""	""
Study Protocol Parameters Name Term Source REF	""	""	""
Study Protocol Components Name	""	""	""
Study Protocol Components Type	""	""	""
Study Protocol Components Type Term Accession Number	""	""	""
Study Protocol Components Type Term Source REF	""	""	""
STUDY CONTACTS
Study Person Last Name	Ferri	Digiacomo	D’Autilia	Durso	Caracciolo	Cardarelli
Study Person First Name	Gianmarco	Luca	Francesca	William	Giulio	Francesco
Study Person Mid Initials						
Study Person Email	""	""	""	""	""	francesco.cardarelli@sns.it
Study Person Phone						
Study Person Fax						
Study Person Address						
Study Person Affiliation	NEST-Scuola Normale Superiore, Istituto Nanoscienze-CNR (CNR-NANO), 56127 Pisa, Italy	Department of Molecular Medicine, "La Sapienza" University of Rome, 00161 Rome, Italy	Center for Nanotechnology Innovation@NEST, Istituto Italiano di Tecnologia, 56127 Pisa, Italy	Center for Nanotechnology Innovation@NEST, Istituto Italiano di Tecnologia, 56127 Pisa, Italy	Department of Molecular Medicine, "La Sapienza" University of Rome, 00161 Rome, Italy	NEST-Scuola Normale Superiore, Istituto Nanoscienze-CNR (CNR-NANO), 56127 Pisa, Italy
Study Person Roles						
Study Person Roles Term Accession Number						
Study Person Roles Term Source REF						
Comment[Study Person ORCID]						0000-0003-3362-7160
Comment[Funder]						
Comment[FundRef ID]						
Comment[Funder Term Source REF]						
Comment[Grant Identifier]						
