# Supplementary material for: Time-lapse confocal imaging datasets to assess structural and dynamic properties of subcellular nanostructures
Source: Sci Data. 2018 Sep 18;5:180191. doi: 10.1038/sdata.2018.191 (PMC6142892; doi:10.1038/sdata.2018.191)
Supplement: Supplementary file 1 [file sdata2018191-isa1.zip › s_Cardarelli_study.txt]

Source Name	Characteristics[cell line]	Term Source REF	Term Accession Number	Protocol REF	Sample Name	Factor Value[staining technique]	Factor Value[organelle]
HeLa Cells	HeLa cell	BTO	BTO:0000567	Sample preparation	early endosomes	Transfection of genetically encoded fluorescent protein	early endosomes
HeLa Cells	HeLa cell	BTO	BTO:0000567	Sample preparation	late endosomes	Transfection of genetically encoded fluorescent protein	late endosomes
HeLa Cells	HeLa cell	BTO	BTO:0000567	Sample preparation	lysosomes	Chemical staining	lysosomes
