# Supplementary material for: Time-lapse confocal imaging datasets to assess structural and dynamic properties of subcellular nanostructures
Source: Sci Data. 2018 Sep 18;5:180191. doi: 10.1038/sdata.2018.191 (PMC6142892; doi:10.1038/sdata.2018.191)
Supplement: Supplementary file 1 [file sdata2018191-isa1.zip › a_Cardarelli_assay.txt]

Sample Name	Protocol REF	Parameter Value[instrument]	Parameter Value[manufacturer]	Parameter Value[pixel dwell time]	Assay Name	Raw Data File	Comment[Data Repository]	Comment[Data Record Accession]	Comment[Data Record URI]	Protocol REF	Derived Data File	Comment[Data Repository]	Comment[Data Record Accession]	Comment[Data Record URI]
early endosomes	Live-cell confocal imaging	FluoView FV1000 confocal microscope	Olympus	2 microseconds	early endosomes time lapse	Early Endosome.zip	figshare	doi:10.6084/m9.figshare.c.4070033	https://doi.org/10.6084/m9.figshare.c.4070033	imaging derived Mean Square Displacement analyses	EE Excell.zip	figshare	doi:10.6084/m9.figshare.c.4070033	https://doi.org/10.6084/m9.figshare.c.4070033
late endosomes	Live-cell confocal imaging	FluoView FV1000 confocal microscope	Olympus	2 microseconds	late endosomes time lapse	Late Endosome.zip	figshare	doi:10.6084/m9.figshare.c.4070033	https://doi.org/10.6084/m9.figshare.c.4070033	imaging derived Mean Square Displacement analyses	LE Excell.zip	figshare	doi:10.6084/m9.figshare.c.4070033	https://doi.org/10.6084/m9.figshare.c.4070033
lysosomes	Live-cell confocal imaging	FluoView FV1000 confocal microscope	Olympus	1 microsecond	lysosomes time lapse	Lysosomes.zip	figshare	doi:10.6084/m9.figshare.c.4070033	https://doi.org/10.6084/m9.figshare.c.4070033	imaging derived Mean Square Displacement analyses	LY Excell.zip	figshare	doi:10.6084/m9.figshare.c.4070033	https://doi.org/10.6084/m9.figshare.c.4070033
